# Supplementary material for: Identification of triacylglycerol remodeling mechanism to synthesize unusual fatty acid containing oils
Source: Nat Commun. 2024 Apr 26;15:3547. doi: 10.1038/s41467-024-47995-x (PMC11053099; doi:10.1038/s41467-024-47995-x)
Supplement: Supplementary file 4 — Source Data [file 41467_2024_47995_MOESM4_ESM.xlsx]

## Sheet: Figure 1
Figure 1. Substrate specificities of P. fendleri DGATs
	TAG formed (pmol/min/mg of protein)
Panel A: PfeDGAT1							Panel B: PfeDGAT2
Assay Substrates	Rep1	Rep 2	Rep 3	Avg	Stdev			Rep1	Rep 2	Rep 3	Avg	Stdev
18:1-rac-DAG + 18:1-CoA	144.559	188.414	161.419	164.798	22.122			151.263	166.846	182.195	166.768	15.4662
18:1-rac-DAG + 18:1-OH CoA	24.6205	32.9816	20.6824	26.0948	6.28072			50.2057	46.2659	67.1772	54.5496	11.1118
18:1-rac-DAG + 20:1-CoA	16.2039	18.115	17.7993	17.3727	1.02445			39.4026	45.1185	33.2291	39.2501	5.9462
18:1-rac-DAG + 20:1OH—CoA	6.45966	5.34697	4.41991	5.40885	1.02128			19.8537	21.3087	17.0796	19.414	2.14856
1HFA-rac-DAG + 18:1-CoA	0	0	0	0	0			111.1	128.699	150.359	130.053	19.664
1HFA-rac-DAG + 18:1-OH CoA	0	0	0	0	0			34.5321	31.6888	40.689	35.6366	4.60064
1HFA-rac-DAG + 20:1-CoA	0	0	0	0	0			195.828	262.774	235.346	231.316	33.6546
1HFA-rac-DAG + 20:1OH—CoA	36.7775	33.1519	31.7367	33.8887	2.59994			187.345	177.283	163.828	176.152	11.7995
	TAG formed (pmol/min/mg of protein)
Panel C							Panel D
PfeDGAT1	Rep1	Rep2	Rep3	Avg	Stdev		PfeDGAT1	Rep1	Rep2	Rep3	Avg	Stdev
1,2 sn-Diolein (20nmol) +18:1CoA	5.22136	6.56175	4.70199	5.49503	0.959606		1,2 sn-Diolein (20nmol) + 20:1-OH-CoA	10.6705	9.79713	9.60568	10.0244	0.567629
1,2 sn-Diolein (10nmol) +18:1CoA	1.85797	1.84641	2.71763	2.14067	0.499695		1,2 sn-Diolein (10nmol) +20:1-OH-CoA	5.94464	5.74263	6.28172	5.98966	0.27235
Rac-1,2-Diolein (20nmol) +18:1 CoA	3.04346	2.66962	1.93333	2.5488	0.564843		Rac-1,2-Diolein (20nmol) +20:1-OH-CoA	6.03079	4.91512	4.91482	5.28691	0.644217
PfeDGAT2							PfeDGAT2
1,2 sn-Diolein (20nmol) +18:1CoA	2.05809	2.18993	1.91258	2.05353	0.138731		1,2 sn-Diolein (20nmol) + 20:1-OH-CoA	15.3741	14.1425	10.0934	13.2033	2.76277
1,2 sn-Diolein (10nmol) +18:1CoA	0.92603	1.10184	0.84082	0.956231	0.133106		1,2 sn-Diolein (10nmol) +20:1-OH-CoA	7.44026	5.89302	8.25913	7.19747	1.2016
Rac-1,2-Diolein (20nmol) +18:1 CoA	3.65832	4.878	4.68167	4.406	0.654909		Rac-1,2-Diolein (20nmol) +20:1-OH-CoA	24.7402	20.8667	23.7519	23.1196	2.01268

## Sheet: Figure 5
Figure 6: The effect of pH (D), time (E) and protein concentration (F) on the rate of [14C]triolein hydrolysis by TAGL1.
	pmol FFA/min/mg of protein
Panel D: pH	pH5	pH6	pH7	pH8	pH9	pH10
Rep1	9.11041	21.1243	42.0505	24.4397	6.27119	0.0101763
Rep2	11.3742	24.1617	43.3758	29.3615	9.86712	0
Average	10.2423	22.643	42.7132	26.9006	8.06915	0.00508815
stdev	1.60077	2.14775	0.937116	3.48025	2.54271	0.00719573
	nmol FFA/mg of protein
Panel E: time	o min	15 min	30 min	45 min	60 min
Rep1	0	0.194829	1.21332	1.68945	2.59589
Rep2	0	0.284255	0.878962	1.7676	2.24805
Average	0	0.239542	1.04614	1.72853	2.42197
stdev	0	0.0632337	0.23643	0.0552609	0.245954
	pmol FFA/min
Panel F: Protein conc.	0 µg	75 µg	100 µg	150 µg	200 µg
Rep1	0	1.95563	2.23012	2.7299	2.70509
Rep2	0	2.03153	2.36625	2.63006	2.6259
Average	0	0.239542	1.04614	1.72853	2.42197
stdev	0	0.0632337	0.23643	0.0552609	0.245954

## Sheet: Figure 6
Figure 6. Fatty acid selectivity of Physaria fendleri TAGL1.
	Reduction of [14C]Triolein levels (%)
Panel B	Rep1	Rep2	Rep3	Avg	Stdev		Uncorrected Fisher's LSD	p-Value
[14C]Triolein:[12C]Triolein	30.7386	30.0492	27.7966	29.5281	1.53867		[14C]Triolein:[12C]Triolein vs. [14C]Triolein:[12C]1HFA-TAG	0.005
[14C]Triolein:[12C]1HFA-TAG	33.4819	33.4449	33.9148	33.6139	0.261238		[14C]Triolein:[12C]Triolein vs. [14C]Triolein:[12C]2HFA-TAG	<.001
[14C]Triolein:[12C]2HFA-TAG	35.5998	35.1688	37.6178	36.1288	1.30737		[14C]Triolein:[12C]1HFA-TAG vs. [14C]Triolein:[12C]2HFA-TAG	0.04
	pmol/min/mg of protein
Panel C	Rep1	Rep2	Rep3	Avg	Stdev		Uncorrected Fisher's LSD	p-Value
[14C]Triolein:[12C]Triolein	132.39	129.375	111.664	124.477	11.198		[14C]Triolein:[12C]Triolein vs. [14C]Triolein:[12C]1HFA-TAG	0.026
[14C]Triolein:[12C]1HFA-TAG	144.454	138.856	153.522	145.61	7.40098		[14C]Triolein:[12C]Triolein vs. [14C]Triolein:[12C]2HFA-TAG	<.001
[14C]Triolein:[12C]2HFA-TAG	163.848	162.364	175.356	167.189	7.11148		[14C]Triolein:[12C]1HFA-TAG vs. [14C]Triolein:[12C]2HFA-TAG	0.024

## Sheet: Figure 7
Figure 7. Relative expression of PfeDGAT1, PfeDGAT2, PfePDAT1 , and PfeTAGL1 genes in selected Physaria knockdown lines compared to Physaria_fen32 wild - type plants. See Supplementary Figure S9 and S10 for Figure 7 Panel A and B data
Panel C	Physaria Fen32						PfeDGAT1_1_KD						PfeDGAT1_4_KD						PfeDGAT1_9_KD
	Rep1	Rep 2	Rep 3	Mean	SD		Rep1	Rep 2	Rep 3	Mean	SD	p-value	Rep1	Rep 2	Rep 3	Mean	SD	p-value	Rep1	Rep 2	Rep 3	Mean	SD	p-value
DGAT1	1.00721	0.983062	1.00995	1.00007	0.0147961		0.082347	0.082429	0.079991	0.081589	0.00138452	<.001	0.11563	0.108967	0.118056	0.114218	0.00470622	<.001	0.312372	0.326356	0.354302	0.33101	0.0213489	<.001
DGAT2	1.04296	1.24418	0.770641	1.01926	0.237655		5.5936	4.32859	4.71323	4.87847	0.648492	<.001	12.0781	13.9122	16.6729	14.221	2.31291	<.001	8.93628	10.2438	8.11688	9.09897	1.07273	<.001
PDAT1	0.93	0.82	1.31	1.02	0.257099		1.92	4.26	3.99	3.39	1.2802	0.035	8.33	7.34	5.78	7.15	1.28557	0.001	6.98	4.14	4.86	5.32667	1.47639	0.008
TAGL1	1.34	0.93	0.8	1.02333	0.281839		0.946474	1.44308	1.27764	1.2224	0.252869	0.414	1.03141	1.21634	1.2172	1.15498	0.107021	0.492	0.896426	1.06794	1.05332	1.0059	0.0950863	0.924
Panel D	Physaria Fen32						PfeDGAT2_1_KD						PfeDGAT2_2_KD						PfeDGAT2_5_KD
	Rep1	Rep 2	Rep 3	Mean	SD		Rep1	Rep 2	Rep 3	Mean	SD	p-value	Rep1	Rep 2	Rep 3	Mean	SD	p-value	Rep1	Rep 2	Rep 3	Mean	SD	p-value
DGAT1	1.15	1.07	0.81	1.01	0.177764		1.66399	1.23039	2.45682	1.78373	0.621923	0.107	2.02694	2.3844	1.40306	1.93813	0.49666	0.038	2.52364	3.37891	2.15836	2.68697	0.62645	0.011
DGAT2	1.04	0.96	1.38	1.12667	0.22301		0.00087205	0.00340588	0.00056547	0.00161447	0.00155896	<.001	0.383556	0.472768	0.540526	0.465617	0.0787289	0.008	0.212276	0.161228	0.124478	0.165994	0.0440925	0.002
PDAT1	0.94	1.06	1	1	0.06		53.88	58.51	49.82	54.07	4.34811	<.001	29.74	32.3	27.51	29.85	2.39689	<.001	52.96	46.72	60.3	53.3267	6.79742	<.001
TAGL1	1.34	0.93	0.8	1.02333	0.281839		2.31371	2.59913	2.08897	2.33394	0.255677	0.004	1.0803	2.31308	1.32935	1.57424	0.651854	0.25	3.80796	3.3336	3.59927	3.58028	0.23775	<.001
Panel E	Physaria Fen32						PfeTAGL1_1_KD						PfeTAGL1_2_KD						PfeTAGL1_6_KD
	Rep1	Rep 2	Rep 3	Mean	SD		Rep1	Rep 2	Rep 3	Mean	SD	p-value	Rep1	Rep 2	Rep 3	Mean	SD	p-value	Rep1	Rep 2	Rep 3	Mean	SD	p-value
DGAT1	1.15	1.07	0.81	1.01	0.177764		8.35347	10.8572	9.85061	9.68709	1.25984	<.001	20.0349	18.8055	16.2468	18.3624	1.93251	<.001	6.47543	5.82495	5.64953	5.9833	0.435125	<.001
DGAT2	1.04	0.96	1.38	1.12667	0.22301		0.0198427	0.0302087	0.030407	0.0268195	0.00604284	0.001	0.0273052	0.0275543	0.0271078	0.0273224	0.000223756	0.001	0.0241535	0.0202699	0.0216255	0.0220163	0.00197107	0.001
PDAT1	0.94	1.06	1	1	0.06		0.51	0.92	1.67	1.03333	0.588246	0.927	0.94	0.83	1.3	1.02333	0.245832	0.881	0.73	0.63	0.58	0.646667	0.0763763	0.003
TAGL1	1.34	0.93	0.8	1.02333	0.281839		0.296181	0.296625	0.303731	0.298846	0.00423663	0.011	0.215036	0.230552	0.226777	0.224122	0.00809139	0.008	0.093699	0.144908	0.138022	0.125543	0.0277918	0.005

## Sheet: Figure 8
Figure 8. Seed fatty acid content and composition.
Panel A: Total lipid content
Line	RcFAH	D1 #10	D1 #14	D1 #15	D1 #16	D2 #7	D2 #18	D2 #24	TL #9	TL #11	TL #13	TL #17
Total lipid content	16.0366	28.9916	27.0923	29.8828	31.2574	23.9297	25.2766	25.6046	27.9398	29.5769	31.2703	28.5172
	21.4783	26.288	28.1697	30.9625	28.8458	24.267	19.6882	21.0587	22.9968	29.6173	30.2017	27.6097
	18.9009	26.8011		28.2421	31.3127		27.3595	25.5289	24.9367	27.7048	26.1135	25.0166
	20.9499	29.9433					19.6816	27.5663	24.4012	27.6987	28.74	26.8112
	21.8365	29.8128					24.9045		26.0552			27.743
	17.5867	26.9294					27.314		22.3659			25.3896
	19.6402						25.2488		23.9861			24.1919
	17.3765						24.8226		19.7389
	19.1575						27.6422		23.0876
Avergae	19.2181	28.1277	27.631	29.6958	30.472	24.0984	24.6598	24.9397	23.9454	28.6494	29.0814	26.4684
SEM	0.660601	0.669888	0.53869	0.790843	0.813238	0.168635	1.01064	1.37691	0.776604	0.5472	1.11695	0.61132
p-Value		<.001	<.001	<.001	<.001	0.048	<.001	<.001	<.001	<.001	<.001	<.001
Number of Individual lines (n)	9	6	2	3	3	2	9	4	9	4	4	7
Panel B:HFA content
Line	RcFAH	D1 #10	D1 #14	D1 #15	D1 #16	D2 #7	D2 #18	D2 #24	TL #9	TL #11	TL #13	TL #17
Total lipid content	16.1381	18.368	17.7451	17.9878	17.6984	17.3853	17.2748	17.1673	19.4129	18.9186	19.5469	20.0649
	17.8852	17.8605	17.8642	17.9625	18.2682	16.4696	16.7155	16.9766	19.1912	18.4698	18.9739	20.0607
	16.1537	18.2638		17.7565	17.8581		17.737	17.0156	20.1491	18.8682	19.3038	20.375
	16.7026	18.0781					16.6341	17.3521	19.582	19.4697	18.6398	19.4899
	17.1131	18.8495					16.7669		20.2507			19.7533
	16.0135	18.2783					17.4473		19.3817			19.3541
	16.0455						17.2313		20.3493			19.2965
	15.5854						17.3333		16.6638
	15.9476						17.1571		19.874
Avergae	16.3983	18.283	17.8046	17.9023	17.9416	16.9275	17.1442	17.1279	19.4283	18.9316	19.1161	19.7706
SEM	0.238002	0.135276	0.05958	0.0732445	0.169703	0.45786	0.123047	0.085309	0.372073	0.20555	0.19745	0.155339
p-Value		<.001	0.043	0.005	0.004	0.931	0.104	0.358	<.001	<.001	<.001	<.001
Number of Individual lines (n)	9	6	2	3	3	2	9	4	9	4	4	7
Panel C: Fatty acid composition of T3 lines
	RcFAH												D1#10									D2#18											TL#17
										Avg	SEM								Avg	SEM	p-Value									Avg	SEM	p-Value								Avg	SEM	p-Value
16:0'	16.6249	13.23	14.7888	13.495	13.057	15.7425	14.4433	16.0221	14.9942	14.7109	0.425115		10.3672	11.1005	10.7629	10.0558	9.5696	11.1296	10.4976	0.252098	<.001	14.0859	10.7675	14.2094	12.1404	10.8762	11.6871	11.5887	11.2855	12.0801	0.477353	<.001	7.84899	8.57991	9.11131	7.99204	7.91267	8.8167	8.91696	8.45409	0.199182	<.001
16:1'	0.914387	0.805438	0.868758	0.813263	0.810789	0.848053	0.884901	0.91715	0.843158	0.856211	0.0143377		0.552764	0.694031	0.600802	0.549136	0.487783	0.615182	0.583283	0.028756	0.934	0.708835	0.530708	0.695999	0.613238	0.534785	0.611472	0.604384	0.569743	0.608645	0.0234364	0.931	0.582379	0.61092	0.660834	0.572342	0.599822	0.655707	0.669683	0.62167	0.015093	0.957
18:0'	6.05762	5.21441	5.96383	5.69654	5.37386	6.3529	5.94987	6.17946	6.25375	5.89358	0.130577		4.51918	4.45604	4.42713	4.33318	4.21593	4.75491	4.45106	0.0745536	<.001	6.14458	5.00549	6.01459	5.70952	5.08658	5.36729	5.24194	5.26675	5.47959	0.150886	0.634	4.07025	4.51382	4.64754	4.0818	4.34725	4.50561	4.49911	4.38077	0.0852707	<.001
18:1'	16.2451	21.102	18.3625	19.7889	19.9641	17.4187	18.8538	17.5611	18.5474	18.6493	0.495205		24.6483	24.4144	25.1832	27.1418	27.8615	23.554	25.4672	0.684517	<.001	16.7331	24.302	17.1858	20.1283	24.1588	22.9537	22.8618	23.5239	21.4809	1.08725	<.001	26.8226	24.8543	24.1015	26.2597	26.3601	25.2224	24.4145	25.4336	0.398308	<.001
18:2'	22.3512	19.604	20.5156	20.1629	20.8381	21.0853	20.5806	20.9811	20.352	20.719	0.25355		17.7022	18.1298	17.6586	16.8139	16.3939	18.4359	17.5224	0.317788	<.001	21.8689	18.4994	21.6659	20.4235	18.5206	19.2871	19.2055	18.888	19.7949	0.480462	0.028	18.6318	19.3809	19.5001	19.0702	19.1371	19.0795	19.7124	19.216	0.132884	<.001
18:3'	6.26705	5.70752	5.78061	5.82069	5.97382	5.81767	5.78614	5.97312	5.66926	5.86621	0.0607611		5.85745	5.65617	5.49911	5.2727	5.36255	5.60759	5.54259	0.0862966	0.877	6.25162	5.8693	6.13236	6.04802	5.86468	5.63973	5.80467	5.75666	5.92088	0.0726563	>.999	6.23252	6.26218	6.10729	6.3896	6.45037	6.33819	6.41702	6.31388	0.0456602	0.626
20:0'	1.73516	1.5754	1.84851	1.77188	1.6323	1.94807	1.81877	1.88221	1.91855	1.79232	0.0422423		1.56819	1.46776	1.481	1.49468	1.44841	1.55767	1.50295	0.0200113	0.918	1.47617	1.12059	1.4438	1.34447	1.14495	1.18508	1.17423	1.18856	1.25973	0.0497117	0.388	2.27095	2.36154	2.30598	2.29873	2.48136	2.3339	2.27998	2.33321	0.0273386	0.441
20:1'	12.4529	13.9011	14.3514	14.5393	14.1842	13.6261	14.4788	13.6191	14.1494	13.9225	0.215184		15.3061	15.1553	15.0578	15.2144	14.8046	14.9211	15.0766	0.0766783	0.01	14.9807	15.5294	14.9738	15.956	15.6965	15.262	15.4999	15.613	15.4389	0.122005	<.001	12.7208	12.5732	12.4736	12.9906	12.2612	12.8343	12.8859	12.6771	0.0968112	0.003
18:1OH	11.1156	11.6143	10.5402	10.7809	11.2245	10.463	10.6347	10.4989	10.5756	10.8275	0.13364		10.6487	10.7354	10.7135	10.5729	10.891	10.8474	10.7348	0.048699	>.999	10.7953	10.4103	10.8096	10.1897	10.224	10.5342	10.4931	10.1098	10.4457	0.0938752	0.757	12.4545	12.6341	13.1582	12.1452	12.4665	12.4186	12.0626	12.4771	0.135795	<.001
18:2OH	1.6914	2.80461	2.2858	2.6301	2.6815	2.07394	2.26736	1.88162	2.21793	2.28158	0.124199		4.74806	3.80354	4.23923	4.37146	5.06535	4.03583	4.37724	0.189365	<.001	1.99436	3.75518	2.03047	2.82329	3.69371	2.98536	3.12159	3.40399	2.97599	0.239331	0.176	5.00995	4.57509	3.90395	4.6889	4.70213	3.98446	4.14831	4.4304	0.158345	<.001
20:1OH	3.33112	3.25324	3.32772	3.29166	3.20706	3.15076	3.14344	3.2048	3.15398	3.22931	0.0249506		2.6523	3.04029	2.94597	2.78592	2.56025	3.07572	2.84341	0.0862656	0.78	3.92588	3.26529	3.79404	3.47494	3.21939	3.41994	3.44177	3.30143	3.48034	0.0894854	0.933	2.26025	2.51715	3.014	2.32384	2.2616	2.65324	2.6743	2.5292	0.104395	0.2
20:2OH	0	0.212981	0	0	0	0.325796	0	0	0	0.0598641	0.0406971		0.318851	0.28125	0.365102	0.347821	0.332879	0.319328	0.327539	0.0117423	0.939	0	0.306223	0	0.278959	0.310215	0.291844	0.276901	0.341886	0.225754	0.0497924	0.98	0.340209	0.334333	0.298879	0.331987	0.323014	0.297707	0.411219	0.333907	0.0143732	0.921
HFA	16.1381	17.8852	16.1537	16.7026	17.1131	16.0135	16.0455	15.5854	15.9476	16.3983	0.238002		18.368	17.8605	18.2638	18.0781	18.8495	18.2783	18.283	0.135276	<.001	16.7155	17.737	16.6341	16.7669	17.4473	17.2313	17.3333	17.1571	17.1278	0.138289	0.11	20.0649	20.0607	20.375	19.4899	19.7533	19.3541	19.2965	19.7706	0.155339	<.001

## Sheet: Figure 9
Figure 9. Fatty acid composition of different TAG molecular species in T4 Arabidopsis seeds expressing P. fendleri genes.
Panel A: TAG
Fatty acid	RcFAH			Avg	SEM		D1 #10			Avg	SEM	p-Value	D2 #18			Avg	SEM	p-Value	TL #17			Avg	SEM	p-Value
16:0	12.2637	11.9056	11.8929	12.0207	0.121516		11.0892	11.0592	11.0083	11.0522	0.0235905	<.001	11.8829	11.2853	11.0907	11.4196	0.238365	0.003	8.38452	8.23754	8.19674	8.27293	0.0570219	<0.001
16:1	0.821043	0.790674	0.784558	0.798758	0.0112813		0.54988	0.55268	0.555531	0.552697	0.00163133	0.372	0.532188	0.521714	0.537876	0.530593	0.00473326	0.304	0.87225	0.836544	0.850451	0.853082	0.010391	0.98
18:0	5.29212	5.42122	5.41285	5.3754	0.0417096		5.47315	5.45606	5.4134	5.44754	0.0177656	0.956	7.67897	7.24614	6.86799	7.26436	0.234287	<0.001	4.5122	4.54893	4.53816	4.53309	0.0109001	<0.001
18:1	26.696	27.1708	27.2376	27.0348	0.170489		30.529	30.4845	30.5466	30.52	0.0184748	<0.001	28.334	28.8131	28.849	28.6654	0.166023	<0.001	30.3796	30.5709	30.6783	30.543	0.0873537	<0.001
18:2	26.6766	26.052	26.0489	26.2592	0.208742		24.254	24.2577	24.2695	24.2604	0.00468895	<0.001	23.8756	23.7467	23.9986	23.8736	0.0727154	<0.001	27.6739	27.4302	27.3608	27.4883	0.0949277	<0.001
18:3	9.17552	8.71824	8.68639	8.86005	0.158004		7.87171	7.89262	7.88134	7.88189	0.00604137	<0.001	7.36428	7.2101	7.31961	7.298	0.0458008	<0.001	9.80823	9.69701	9.71735	9.74086	0.0341902	<0.001
20:0	1.76385	1.90485	1.91546	1.86139	0.0488628		2.07038	2.0801	2.0481	2.0662	0.00947087	0.517	2.00863	1.91296	1.75216	1.89125	0.0748305	0.997	2.45856	2.5402	2.55303	2.51727	0.0295846	0.001
20:1	17.3112	18.0367	18.0213	17.7897	0.239318		18.1627	18.2172	18.2771	18.219	0.0330432	0.047	18.3234	19.264	19.5841	19.0572	0.378335	<0.001	15.9107	16.1387	16.1051	16.0515	0.0710457	<0.001
Panel B: 1HFA-TAG
	RcFAH			Avg	SEM		D1 #10			Avg	SEM	p-Value	D2 #18			Avg	SEM	p-Value	TL #17			Avg	SEM	p-Value
16:0	11.4146	11.5199	11.5205	11.485	0.0352071		9.87393	9.87843	9.84874	9.86703	0.00923878	<0.001	10.7226	10.6027	10.3509	10.5587	0.109535	<0.001	7.27889	7.2046	7.17443	7.21931	0.0310397	<0.001
16:1	0.596352	0.608808	0.613875	0.606345	0.0052062		0.42155	0.421885	0.419788	0.421074	0.000650396	0.27	0.457222	0.463963	0.464685	0.461957	0.00237649	0.467	0.554759	0.549557	0.547563	0.550626	0.00214501	0.934
18:0	4.97771	5.04333	5.00744	5.00949	0.0189721		4.84544	4.8234	4.79281	4.82055	0.0152608	0.255	5.60499	5.42616	5.18141	5.40419	0.122771	0.003	4.60204	4.56976	4.59822	4.59001	0.010181	0.002
18:1	20.4809	20.8683	20.8926	20.7473	0.133352		24.3237	24.3391	24.3694	24.3441	0.013426	<0.001	21.3219	21.4584	21.0175	21.2659	0.13032	<0.001	21.8879	21.9378	22.051	21.9589	0.0482512	<0.001
18:2	11.4409	11.7497	11.9007	11.6971	0.135311		10.6443	10.5911	10.5513	10.5956	0.0269505	<0.001	10.7801	10.8574	10.9267	10.8547	0.0423349	<0.001	14.0631	14.064	13.9625	14.0299	0.0336775	<0.001
18:3	3.39156	3.59465	3.73564	3.57395	0.099864		3.31511	3.285	3.21806	3.27272	0.0286823	0.031	4.52974	4.52061	4.64928	4.56654	0.0414531	<0.001	4.43528	4.51627	4.42424	4.4586	0.0290105	<0.001
20:0	1.4733	1.49269	1.4808	1.48227	0.00564494		1.58012	1.5929	1.58315	1.58539	0.00385523	0.708	1.29875	1.21614	1.12857	1.21448	0.0491331	0.063	2.89415	2.88725	2.9212	2.90086	0.0103608	<0.001
20:1	15.1629	15.3559	15.1683	15.229	0.0634241		15.3895	15.4571	15.5056	15.4507	0.03364	0.15	15.6382	15.8056	15.5256	15.6564	0.0813401	0.001	13.2043	13.1881	13.2492	13.2139	0.0182564	<0.001
18:1OH	19.2755	18.9479	18.8749	19.0328	0.123187		17.5056	17.4877	17.4923	17.4952	0.00533961	<0.001	17.7934	17.741	18.1401	17.8915	0.125197	<0.001	19.1327	19.0833	19.0738	19.0966	0.0182625	0.906
18:2OH	7.8167	6.78071	6.81878	7.13873	0.339162		8.65101	8.65025	8.72715	8.67614	0.0255071	<0.001	7.41511	7.38927	8.15115	7.65184	0.249766	<0.001	8.27254	8.35411	8.33498	8.32054	0.0246277	<0.001
20:1OH	3.80297	3.87541	3.83379	3.83739	0.0209874		3.2443	3.2728	3.28895	3.26869	0.0130506	<0.001	4.22493	4.2938	4.25555	4.25809	0.0199213	0.001	3.49087	3.46627	3.48541	3.48085	0.00745802	0.008
20:2OH	0.166465	0.162735	0.152572	0.160591	0.0041514		0.20538	0.200267	0.202774	0.202807	0.00147609	0.969	0.213022	0.225054	0.208717	0.215598	0.00488876	0.936	0.183396	0.179042	0.177491	0.179976	0.00176748	0.997
Panel C: 2HFA-TAG
	RcFAH			Avg	SEM		D1 #10			Avg	SEM	p-Value	D2 #18			Avg	SEM	p-Value	TL #17			Avg	SEM	p-Value
16:0	6.52585	6.47356	6.34821	6.44921	0.0527054		5.63028	5.437	5.5943	5.55386	0.0593459	0.001	6.11956	5.88006	5.8667	5.95544	0.082151	0.117	3.43146	3.57086	3.49504	3.49912	0.0402933	<0.001
16:1	0.293975	0.297392	0.27916	0.290176	0.00559546		0.305161	0.216915	0.223035	0.24837	0.0284502	0.996	0.287113	0.252374	0.232628	0.257372	0.0159257	0.998	0.257034	0.26713	0.264878	0.263014	0.00305986	>.999
18:0	2.91105	2.79465	2.86723	2.85764	0.0339417		2.749	2.5389	2.81082	2.69957	0.082296	0.856	2.90699	2.65001	2.85737	2.80479	0.0787042	0.993	2.91001	2.95434	2.8037	2.88935	0.0446974	0.998
18:1	13.8867	14.028	13.7236	13.8794	0.0879442		16.1332	15.7079	16.1955	16.0122	0.153233	<0.001	13.4712	13.0573	12.8913	13.14	0.172442	0.009	13.388	14.0634	14.0542	13.8352	0.223606	0.996
18:2	6.16641	6.13267	5.91304	6.0707	0.0794325		5.2827	5.18491	5.3667	5.2781	0.05253	0.005	5.89879	5.73085	5.72643	5.78535	0.0567307	0.513	7.12232	7.38178	7.35872	7.28761	0.0829108	<0.001
18:3	1.87488	1.85563	1.81606	1.84886	0.0173134		1.65005	1.65245	1.72345	1.67532	0.0240748	0.82	2.07018	1.9965	2.02216	2.02961	0.0215936	0.802	2.3504	2.43382	2.44546	2.40989	0.0299364	0.063
20:0	0.416318	0.418362	0.423777	0.419486	0.00222532		0.392852	0.385203	0.3931	0.390385	0.00259199	0.999	0.447876	0.426241	0.44077	0.438296	0.00636684	>.999	1.12889	1.18261	1.18644	1.16598	0.0185759	0.008
20:1	6.26039	6.33659	6.14219	6.24639	0.0565545		6.18679	5.99378	6.16472	6.1151	0.0609938	0.999	7.82594	7.60356	7.61999	7.68316	0.0715451	<0.001	6.43205	6.727	6.74531	6.63479	0.101504	0.27
18:1OH	34.2085	34.0985	33.9286	34.0785	0.0814064		33.3118	33.2669	33.3111	33.2966	0.0148546	0.005	30.2736	30.4946	30.1068	30.2917	0.112309	<0.001	34.6112	34.6589	34.6309	34.6337	0.0138148	0.067
18:2OH	10.1877	10.3595	11.815	10.7874	0.516181		13.5066	14.295	13.4448	13.7488	0.273681	<0.001	11.0382	12.7295	11.3095	11.6924	0.52442	0.001	14.9657	13.1318	13.1277	13.7417	0.611973	<0.001
20:1OH	16.4073	16.3134	15.9216	16.2141	0.148733		13.8481	14.0971	13.7524	13.8992	0.102748	<0.001	18.5512	18.1064	19.5264	18.728	0.419345	<0.001	12.434	12.7257	12.9141	12.6913	0.139666	<0.001
20:2OH	0.860963	0.891731	0.82146	0.858051	0.0203377		1.00346	1.22404	1.02013	1.08254	0.0709118	0.967	1.10933	1.07264	1.39998	1.19398	0.103541	0.383	0.968888	0.902581	0.973634	0.948368	0.0229343	0.685

## Sheet: Supplementary Figure S3
Supplemental Figure S3. Utilization of P. fenderli fatty acids for TAG synthesis in vivo by yeast mutant H1246 expressing P. fenderli DGAT enzymes.
							The data in the box is not relevant to this manuscript.

## Sheet: Supplementray Figure S4
Supplemental Figure S4. Western blots demonstrating expression of His tagged PfeDGAT1 and PfeDGAT2 proteins in yeast microsomes
	Figure A	Without chemiluminescence exposure in the Gel Doc and the image was taken 48 hrs after development										Figure B	With chemiluminescence exposure in the Gel Doc.						Blot with white light and is used for marker
				The data in the box is not relevant to this manuscript.

## Sheet: Supplemental Figure S6
Supplemental Figure S6. Over expression of PfeTAGL1 alters neutral lipids in S. cerevisiae.
									2 way ANOVA- Bonferroni's mu;tiple comparision test
									Vector vs Pfe TAGL1
	Vector control			Avg	Stdev	PfeTAGL1			Avg	Stdev	p-Value
TAG	17.2735	16.8671	16.3359	16.8255	0.470212	11.1602	10.0687	10.5345	10.5878	0.547666	<.001
FFA	1.30032	0.962545	1.15672	1.13986	0.169517	1.90854	1.91287	1.89238	1.9046	0.0108019	0.044
DAG	1.8248	1.19875	1.55896	1.5275	0.314204	2.69647	2.6655	2.61987	2.66061	0.0385293	0.004

## Sheet: Supplementary Figure S8
Supplemental Figure S10. Suppression of TAG remodeling genes in Physaria fendleri
Panel1 A: Total lipid content (µg FAME/mg seed)									Panel B: Total lipid content (µg FAME/seed)
Line	Rep1	Rep2	Rep3	Average	Stdev	Adjusted P-value			Line		Rep1	Rep2	Rep3	Average	Stdev	Adjusted P-value
WT_1	258.227	257.406	244.081	253.238	7.94056				WT_1		251.771	259.465	224.555	245.264	18.3423
PfeDGAT1_1_KD	214.578	195.233	199.81	203.207	10.11	<.001			PfeDGAT1_1_KD		129.423	144.851	139.975	138.083	7.88573	<.001
PfeDGAT1_2_KD	216.624	216	247.878	226.834	18.2272	0.106			PfeDGAT1_2_KD		187.596	179.28	153.189	173.355	17.9528	<.001
PfeDGAT1_4_KD	181.883	182.113	163.892	175.963	10.4538	<.001			PfeDGAT1_4_KD		138.231	136.22	110.463	128.305	15.4838	<.001
PfeDGAT1_6_KD	220.108	229.922	214.029	221.353	8.01955	0.027			PfeDGAT1_6_KD		198.27	176.881	183.026	186.059	11.0123	<.001
PfeDGAT1_8_KD	208.066	232.65	193.877	211.531	19.617	0.002			PfeDGAT1_8_KD		162.292	177.279	155.49	165.02	11.148	<.001
PfeDGAT1_9_KD	209.889	197.663	202.33	203.294	6.16962	<.001			PfeDGAT1_9_KD		141.885	142.318	128.682	137.628	7.75083	<.001
PfeDGAT2_1_KD	180.936	177.743	163.582	174.087	9.23673	<.001			PfeDGAT2_1_KD		162.843	159.969	163.582	162.131	1.90889	<.001
PfeDGAT2_2_KD	173.658	176.324	182.277	177.42	4.4126	<.001			PfeDGAT2_2_KD		93.0807	151.639	150.925	131.882	33.6045	<.001
PfeDGAT2_3_KD	199.246	200.897	181.224	193.789	10.913	<.001			PfeDGAT2_3_KD		156.608	156.7	153.678	155.662	1.71866	<.001
PfeDGAT2_4_KD	254.149	245.553	248.927	249.543	4.33119	>.999			PfeDGAT2_4_KD		181.971	171.396	173.751	175.706	5.55196	<.001
PfeDGAT2_5_KD	161.279	182.196	173.438	172.304	10.5043	<.001			PfeDGAT2_5_KD		170.956	146.85	142.219	153.341	15.4291	<.001
PfeDGAT2_6_KD	243.065	242.75	248.145	244.653	3.02792	0.997			PfeDGAT2_6_KD		202.716	225.757	230.774	219.749	14.9629	0.323
PfeDGAT2_7_KD	259.399	230.33	236.625	242.118	15.2929	0.959			PfeDGAT2_7_KD		163.94	154.782	159.012	159.245	4.58343	<.001
PfeTAGL1_1_KD	157	141.679	136.127	144.935	10.8104	<.001			PfeTAGL1_1_KD		95.7697	124.111	119.248	113.043	15.1552	<.001
PfeTAGL1_2_KD	150.754	168.382	166.17	161.769	9.60298	<.001			PfeTAGL1_2_KD		138.694	134.706	139.583	137.661	2.59749	<.001
PfeTAGL1_3_KD	199.927	204.26	203.469	202.552	2.30743	<.001			PfeTAGL1_3_KD		203.926	158.914	158.299	173.713	26.1668	<.001
PfeTAGL1_4_KD	221.846	213.924	218.346	218.038	3.96972	0.011			PfeTAGL1_4_KD		192.562	179.268	182.974	184.935	6.86033	<.001
PfeTAGL1_5_KD	178.837	195.743	171.77	182.117	12.3187	<.001			PfeTAGL1_5_KD		160.953	156.595	147.722	155.09	6.74255	<.001
PfeTAGL1_6_KD	136.499	105.032	106.971	116.167	17.6348	<.001			PfeTAGL1_6_KD		118.299	93.2681	94.99	102.186	13.9814	<.001
PfeTAGL1_7_KD	145.702	166.386	183.591	165.226	18.9711	<.001			PfeTAGL1_7_KD		116.561	143.757	158.622	139.647	21.3296	<.001
PfeTAGL1_8_KD	185.738	182.366	215.903	194.669	18.4664	<.001			PfeTAGL1_8_KD		174.594	178.718	180.495	177.936	3.02746	<.001

[truncated: 1 more sheets: Supplementary Figure S9]
